# Supplementary material for: A Stability-Oriented Biomarker Selection Framework Synergistically Driven by Robust Rank Aggregation and L1-Sparse Modeling
Source: Metabolites. 2025 Dec 18;15(12):806. doi: 10.3390/metabo15120806 (PMC12735098; doi:10.3390/metabo15120806)
Supplement: Supplementary file 1 [file metabolites-15-00806-s001.zip]

Archive with 1 entries (1 files):
- metabolites-4033385-supplementary.pdf
